# Supplementary material for: Interaction of contextual, setting and implementation factors on a podoconiosis intervention in Rural Ethiopia: Results from a qualitative study
Source: PLoS One. 2025 Jul 11;20(7):e0328237. doi: 10.1371/journal.pone.0328237 (PMC12250722; doi:10.1371/journal.pone.0328237)
Supplement: S2 Data — (XLSX) [file pone.0328237.s002.xlsx]

## Sheet: Elements
Label	Type
Geographical context	Context
Epidemiological context	Context
Socio-cultural context	Context
Socio-economic context	Context
Legal context	Context
Political context	Context
Lived experience	Context
Implementation agents	Implementation
Implementation theory	Implementation
Implementation strategy	Implementation
Implementation process	Implementation
Implementation outcome	Implementation
Setting	Setting

## Sheet: Connections
From	To	Direction	Type of impact
Geographical context	Epidemiological context	Directed	Constaint
Geographical context	Lived experience	Directed	Constaint
Geographical context	Implementation outcome	Directed	Constraint
Epidemiological context	Implementation outcome	Directed	Constraint
Epidemiological context	Lived experience	Mutual	Constraint
Socio-cultural context	Lived experience	Mutual	Constaint
Socio-cultural context	Socio-economic context	Mutual	Constraint
Socio-cultural context	Epidemiological context	Mutual	Constraint
Socio-cultural context	Implementation outcome	Directed	Constraint/Enabling
Socio-economic context	Lived experience	Mutual	Constraint
Socio-economic context	Implementation outcome	Directed	Constraint
Socio-economic context	Epidemiological context	Mutual	Constraint
Legal context	Political context	Mutual	Enabling
Legal context	Implementation outcome	Directed	Constraint
Political Context	Implementation strategy	Directed	Enabling
Political Context	Implementation process	Directed	Enabling
Political Context	Implementation outcome	Directed	Enabling
Political Context	Setting	Mutual	Enabling
Lived experience	Implementation outcome	Mutual	Constraining/enabling
Implementation agents	Implementation outcome	Directed	Enabling
Implementation agents	Implementation process	Directed
Implementation theory	Implementation outcome
Implementation agents	Implementation theory	Directed	Enabling
Implementation theory	Implementation strategy	Directed
Implementation strategy	Implementation process	Directed	Enabling
Implementation strategy	Implementation outcome	Directed	Enabling
Implementation strategy	Implementation agents	Mutual
Implementation process	Implementation outcome	Directed	Constraining/Enabler
Setting	Implementation agents	Mutual	Constraining/Enabler
Setting	Implementation theory	Directed	Enabling
Setting	Implementation strategy	Directed	Enabling
Setting	Implementation process	Directed	Constraining/Enabler
Setting	Implementation outcome	Directed	Enabling
