# Supplementary material for: Interaction of contextual, setting and implementation factors on a podoconiosis intervention in Rural Ethiopia: Results from a qualitative study
Source: PLoS One. 2025 Jul 11;20(7):e0328237. doi: 10.1371/journal.pone.0328237 (PMC12250722; doi:10.1371/journal.pone.0328237)
Supplement: S3 Data — (XLSX) [file pone.0328237.s003.xlsx]

## Sheet: Elements
Label	Type	Description
IOCC/NaPAN	Organization	International Orthodox Christian Charities/ National Podoconiosis Action Network
District Administration	Governmental Body	District administration, responsible for allocation of budget for healthcare facilities
Regional health bureau	Governmental Body	Regional authority responsible for health care
Health station workers	Health Professionals	Frontline healthcare workers at health stations
HEWs	Health Professionals	Health Extension Workers providing community health services
Traditional Associations	Community organization	Idir and Mahiber
HDA	Community Organization	Health Development Army, community-based health workers
Schools	Organization	Primary schools that can ehance knowledge about podoconiosis reinforce shoe wearing norms
Church	Organization	Religious institutions that can ehance knowledge about podoconiosis reinforce shoe wearing norms
Religious leaders	Community Leaders	Leaders of religious communities
Traditional healers	Community Leaders	Local healers practicing traditional medicine
Community leaders	Community Leaders	Leaders representing various community groups
Policy makers	Governmental Body	People who create policies at regional or national level
Patient Associations	Associations	Associations representing the interests of patients
Patients	Individuals	Individuals suffering from Neglected Tropical Diseases
Family members	Individuals	Relatives of patients

## Sheet: Connections
From	To	Type	Description	Strength	Direction
IOCC/NaPAN	Regional health bureau	Collaboration	IOCC/NaPAN collaborates with the regional health bureau	High	Mutual
IOCC/NaPAN	Policy makers	Collaboration	IOCC/NaPAN collaborates with Policy makers	High	Mutual
IOCC/NaPAN	Health station workers	Supervision	IOCC/NaPAN provide trainings and supervise Health station workers	Midium	Mutual
IOCC/NaPAN	Patients	Data collection	IOCC/NaPAN contact patient to supervise the intervention activities	Low	Directed
IOCC/NaPAN	District administration	Collaboration	IOCC/NaPAN collaborates with zonal and district level	Medium	Mutual
Regional health bureau	Policy makers	Reporting	Regional health bureau report activities to policy makers	High	Mutual
Regional health bureau	Health station workers	Supervision	The health bureau provides training and supervises the work of health station workers	High	Mutual
District Administration	Health station workers	Allocation of budget	District Administration allocates budget for healthcare facilities	Medium	Mutual
Health station workers	Policy makers	Reporting	Health station workers submit reports to policy makers via HIS	Low	Directed
Health station workers	District administration	Reporting	Health station workers provide report during review meetings and request budget	High	Mutual
Health station workers	HEWs	Guidance and supervision	Health station train HEWs and supervise their activities	High	Mutual
Health station workers	Church	Collaboration	Health station workers provide health education at churches	Low	Directed
Health station workers	Patient Associations	Services	Health station workers facilitated establishment of Patient Associations	Low	Directed
Health station workers	Patients	Service	Health station workers provide service to patients	Low	Directed
HEWs	Church	Collaboration	HEWs provide health education at churches	Low	Directed
HEWs	Patients	Service	HEWs provide health service to patients	Low	Directed
Traditional healers	Patients	Service	Traditional healers provide service to patients	High	Directed
Schools	Family members	Service	Schools enhance understanding about health and changes norms related to hygiene	High	Directed
Religious leaders	Patients	Service	Religious leaders are source of knowledge about causes of disease and shapes people's behaviour	High	Directed
Traditional Associations	Patients	Services	Traditional associations provide economic and social services to patients and patients pay membership fee	High	Mutual
Community leaders	Patients	Collaboration	Community leaders and patients collaborate on social activities and interventions sometimes implement activities via community leaders	High	Mutual
Church	Patients	Services	Churches provides religious services to patients	High	Mutual
Family members	Patients	Collaboration	Family members provide economic and social support to patients	High	Mutual

## Sheet: Note
The "Strength" column is an evaluation of how strong the relationship is. Update
The "Direction" column indicates the direction of the relationship. In this case, "Forward" indicates the relationship flows from the "From" entity to the "To" entity. If there are relationships that go both ways (e.g., mutual collaboration), you might want to indicate that with "Bidirectional".
